# Supplementary material for: Suboptimal Consumption of Relevant Immune System Micronutrients Is Associated with a Worse Impact of COVID-19 in Spanish Populations
Source: Nutrients. 2022 May 27;14(11):2254. doi: 10.3390/nu14112254 (PMC9183133; doi:10.3390/nu14112254)
Supplement: Supplementary file 1 [file nutrients-14-02254-s001.zip]

Archive with 1 entries (1 files):
- nutrients-1724181-supplementary.pdf
